# Supplementary material for: Epidemiological analysis of coronavirus disease (COVID-19) patients on ships arriving at Busan port in Korea, 2020
Source: PLoS One. 2023 Jul 14;18(7):e0288064. doi: 10.1371/journal.pone.0288064 (PMC10348537; doi:10.1371/journal.pone.0288064)
Supplement: S1 Dataset — (XLSX) [file pone.0288064.s003.xlsx]

## Sheet: Sheet1
Number	Place of work	Age group	Gender	Symptom	Ship name (tentative name)	Ship type	Ship scale(ton)	Departure
1	Deck department (Deck)	40	Male	Asymptomatic	1	Deep-sea fishing vessel	144	Russia
2	Engineer department	20	Male	Asymptomatic	2	Deep-sea fishing vessel	499	Oceania
3	Engineer department	50	Male	Asymptomatic	3	Deep-sea fishing vessel	671	Russia
4	Deck department (Bridge)	40	Male	Asymptomatic	4	Deep-sea fishing vessel	673	Russia
5	Deck department (Bridge)	30	Male	Asymptomatic	4	Deep-sea fishing vessel	673	Russia
6	Deck department (Bridge)	20	Male	Asymptomatic	4	Deep-sea fishing vessel	673	Russia
7	Engineer department	20	Male	Asymptomatic	4	Deep-sea fishing vessel	673	Russia
8	Engineer department	50	Male	Asymptomatic	4	Deep-sea fishing vessel	673	Russia
9	Engineer department	50	Male	Asymptomatic	4	Deep-sea fishing vessel	673	Russia
10	Deck department (Deck)	40	Male	Asymptomatic	4	Deep-sea fishing vessel	673	Russia
11	Deck department (Deck)	20	Male	Asymptomatic	4	Deep-sea fishing vessel	673	Russia
12	Engineer department	40	Male	Asymptomatic	4	Deep-sea fishing vessel	673	Russia
13	Engineer department	40	Male	Asymptomatic	4	Deep-sea fishing vessel	673	Russia
14	Engineer department	60	Male	Asymptomatic	5	Refrigeration vessel	683	Russia
15	Deck department (Bridge)	30	Male	Asymptomatic	5	Refrigeration vessel	683	Russia
16	Engineer department	40	Male	Asymptomatic	6	Deep-sea fishing vessel	720	Russia
17	Deck department (Deck)	40	Male	Asymptomatic	6	Deep-sea fishing vessel	720	Russia
18	Steward department	40	Male	Asymptomatic	7	Deep-sea fishing vessel	720	Russia
19	Deck department (Bridge)	50	Male	Asymptomatic	7	Deep-sea fishing vessel	720	Russia
20	Deck department (Bridge)	60	Male	Asymptomatic	7	Deep-sea fishing vessel	720	Russia
21	Deck department (Bridge)	30	Male	Asymptomatic	7	Deep-sea fishing vessel	720	Russia
22	Engineer department	50	Male	Asymptomatic	7	Deep-sea fishing vessel	720	Russia
23	Engineer department	40	Male	Asymptomatic	7	Deep-sea fishing vessel	720	Russia
24	Engineer department	40	Male	Asymptomatic	7	Deep-sea fishing vessel	720	Russia
25	Engineer department	30	Male	Asymptomatic	7	Deep-sea fishing vessel	720	Russia
26	Engineer department	40	Male	Asymptomatic	7	Deep-sea fishing vessel	720	Russia
27	Deck department (Deck)	30	Male	Asymptomatic	7	Deep-sea fishing vessel	720	Russia
28	Deck department (Deck)	60	Male	Asymptomatic	7	Deep-sea fishing vessel	720	Russia
29	Deck department (Deck)	60	Male	Asymptomatic	7	Deep-sea fishing vessel	720	Russia
30	Deck department (Deck)	40	Male	Asymptomatic	7	Deep-sea fishing vessel	720	Russia
31	Deck department (Bridge)	20	Male	Asymptomatic	7	Deep-sea fishing vessel	720	Russia
32	Deck department (Bridge)	10	Male	Asymptomatic	7	Deep-sea fishing vessel	720	Russia
33	Deck department (Bridge)	20	Male	Asymptomatic	7	Deep-sea fishing vessel	720	Russia
34	Deck department (Bridge)	40	Male	Asymptomatic	7	Deep-sea fishing vessel	720	Russia
35	Deck department (Bridge)	40	Male	Asymptomatic	7	Deep-sea fishing vessel	720	Russia
36	Deck department (Bridge)	30	Male	Asymptomatic	7	Deep-sea fishing vessel	720	Russia
37	Deck department (Bridge)	20	Male	Asymptomatic	7	Deep-sea fishing vessel	720	Russia
38	Deck department (Bridge)	30	Male	Asymptomatic	7	Deep-sea fishing vessel	720	Russia
39	Deck department (Bridge)	50	Male	Asymptomatic	7	Deep-sea fishing vessel	720	Russia
40	Deck department (Deck)	20	Male	Asymptomatic	8	Deep-sea fishing vessel	722	Russia
41	Deck department (Deck)	20	Male	Asymptomatic	8	Deep-sea fishing vessel	722	Russia
42	Deck department (Bridge)	40	Male	Asymptomatic	9	Deep-sea fishing vessel	750	Russia
43	Deck department (Bridge)	30	Male	Asymptomatic	10	Deep-sea fishing vessel	779	Russia
44	Engineer department	40	Male	Asymptomatic	11	Deep-sea fishing vessel	780	Russia
45	Deck department (Deck)	30	Male	Asymptomatic	12	Deep-sea fishing vessel	792	Russia
46	Engineer department	60	Male	Asymptomatic	13	Deep-sea fishing vessel	825	Russia
47	Engineer department	20	Male	Asymptomatic	13	Deep-sea fishing vessel	825	Russia
48	Engineer department	20	Male	Asymptomatic	13	Deep-sea fishing vessel	825	Russia
49	Deck department (Deck)	50	Male	Asymptomatic	13	Deep-sea fishing vessel	825	Russia
50	Deck department (Deck)	40	Male	Asymptomatic	13	Deep-sea fishing vessel	825	Russia
51	Steward department	40	Male	Asymptomatic	13	Deep-sea fishing vessel	825	Russia
52	Steward department	30	Male	Asymptomatic	14	Deep-sea fishing vessel	853	Russia
53	Deck department (Bridge)	40	Male	Asymptomatic	14	Deep-sea fishing vessel	853	Russia
54	Engineer department	30	Male	Asymptomatic	14	Deep-sea fishing vessel	853	Russia
55	Engineer department	30	Male	Asymptomatic	14	Deep-sea fishing vessel	853	Russia
56	Engineer department	40	Male	Asymptomatic	14	Deep-sea fishing vessel	853	Russia
57	Engineer department	60	Male	Asymptomatic	14	Deep-sea fishing vessel	853	Russia
58	Deck department (Bridge)	40	Male	Asymptomatic	14	Deep-sea fishing vessel	853	Russia
59	Deck department (Deck)	50	Male	Asymptomatic	14	Deep-sea fishing vessel	853	Russia
60	Deck department (Deck)	40	Male	Asymptomatic	14	Deep-sea fishing vessel	853	Russia
61	Deck department (Deck)	50	Male	Asymptomatic	14	Deep-sea fishing vessel	853	Russia
62	Deck department (Deck)	40	Male	Asymptomatic	14	Deep-sea fishing vessel	853	Russia
63	Deck department (Deck)	50	Male	Asymptomatic	14	Deep-sea fishing vessel	853	Russia
64	Deck department (Deck)	30	Male	Asymptomatic	14	Deep-sea fishing vessel	853	Russia
65	Deck department (Bridge)	30	Male	Asymptomatic	14	Deep-sea fishing vessel	853	Russia
66	Deck department (Bridge)	50	Male	Asymptomatic	14	Deep-sea fishing vessel	853	Russia
67	Engineer department	30	Male	Asymptomatic	14	Deep-sea fishing vessel	853	Russia
68	Engineer department	60	Male	Asymptomatic	14	Deep-sea fishing vessel	853	Russia
69	Engineer department	20	Male	Asymptomatic	15	Deep-sea fishing vessel	857	Russia
70	Engineer department	60	Male	Asymptomatic	15	Deep-sea fishing vessel	857	Russia
71	Deck department (Deck)	50	Male	Asymptomatic	15	Deep-sea fishing vessel	857	Russia
72	Deck department (Deck)	30	Male	Asymptomatic	15	Deep-sea fishing vessel	857	Russia
73	Deck department (Deck)	40	Male	Asymptomatic	15	Deep-sea fishing vessel	857	Russia
74	Deck department (Deck)	20	Male	Asymptomatic	15	Deep-sea fishing vessel	857	Russia
75	Deck department (Bridge)	50	Male	Muscle pain, Chills	16	Refrigeration vessel	933	Russia
76	Deck department (Bridge)	50	Male	Fever, Muscle pain, Chills	16	Refrigeration vessel	933	Russia
77	Deck department (Bridge)	30	Male	Fever, Chills	16	Refrigeration vessel	933	Russia
78	Deck department (Bridge)	30	Male	Fever, Phlegm, Sore throat, Shortness of breath, Muscle pain, Chills	16	Refrigeration vessel	933	Russia
79	Engineer department	40	Male	Asymptomatic	16	Refrigeration vessel	933	Russia
80	Engineer department	40	Male	Asymptomatic	16	Refrigeration vessel	933	Russia
81	Engineer department	30	Male	Fever	16	Refrigeration vessel	933	Russia
82	Engineer department	50	Male	Asymptomatic	16	Refrigeration vessel	933	Russia
83	Engineer department	60	Male	Asymptomatic	16	Refrigeration vessel	933	Russia
84	Deck department (Bridge)	50	Male	Fever	16	Refrigeration vessel	933	Russia
85	Deck department (Deck)	50	Male	Asymptomatic	16	Refrigeration vessel	933	Russia
86	Deck department (Deck)	50	Male	Asymptomatic	16	Refrigeration vessel	933	Russia
87	Deck department (Deck)	50	Male	Asymptomatic	16	Refrigeration vessel	933	Russia
88	Deck department (Deck)	60	Male	Asymptomatic	16	Refrigeration vessel	933	Russia
89	Deck department (Deck)	40	Male	Asymptomatic	17	Deep-sea fishing vessel	1146	Russia
90	Deck department (Bridge)	30	Male	Asymptomatic	18	Deep-sea fishing vessel	1195	Russia
91	Deck department (Bridge)	60	Male	Asymptomatic	18	Deep-sea fishing vessel	1195	Russia
92	Engineer department	60	Male	Asymptomatic	18	Deep-sea fishing vessel	1195	Russia
93	Engineer department	40	Male	Asymptomatic	18	Deep-sea fishing vessel	1195	Russia
94	Deck department (Bridge)	50	Male	Asymptomatic	19	Refrigeration vessel	1221	Russia
95	Deck department (Bridge)	20	Male	Asymptomatic	20	Deep-sea fishing vessel	1315	Russia
96	Deck department (Bridge)	60	Male	Asymptomatic	20	Deep-sea fishing vessel	1315	Russia
97	Engineer department	30	Male	Asymptomatic	20	Deep-sea fishing vessel	1315	Russia
98	Steward department	20	Male	Asymptomatic	21	General cargo ship	1331	Russia
99	Steward department	40	Male	Asymptomatic	21	General cargo ship	1331	Russia
100	Deck department (Bridge)	70	Male	Asymptomatic	21	General cargo ship	1331	Russia
101	Engineer department	40	Male	Asymptomatic	21	General cargo ship	1331	Russia
102	Engineer department	50	Male	Asymptomatic	21	General cargo ship	1331	Russia
103	Engineer department	50	Male	Asymptomatic	21	General cargo ship	1331	Russia
104	Engineer department	30	Male	Asymptomatic	21	General cargo ship	1331	Russia
105	Deck department (Bridge)	40	Male	Asymptomatic	21	General cargo ship	1331	Russia
106	Deck department (Bridge)	20	Male	Asymptomatic	21	General cargo ship	1331	Russia
107	Engineer department	50	Male	Asymptomatic	21	General cargo ship	1331	Russia
108	Steward department	20	Male	Asymptomatic	21	General cargo ship	1331	Russia
109	Deck department (Deck)	30	Male	Asymptomatic	22	Deep-sea fishing vessel	1593	Russia
110	Deck department (Deck)	20	Male	Fever	23	Deep-sea fishing vessel	2058	Russia
111	Deck department (Deck)	20	Male	Asymptomatic	23	Deep-sea fishing vessel	2058	Russia
112	Deck department (Bridge)	60	Male	Asymptomatic	24	Deep-sea fishing vessel	2354	Russia
113	Engineer department	50	Male	Asymptomatic	24	Deep-sea fishing vessel	2354	Russia
114	Engineer department	50	Male	Asymptomatic	24	Deep-sea fishing vessel	2354	Russia
115	Engineer department	30	Male	Asymptomatic	24	Deep-sea fishing vessel	2354	Russia
116	Engineer department	20	Male	Asymptomatic	24	Deep-sea fishing vessel	2354	Russia
117	Deck department (Deck)	40	Male	Asymptomatic	24	Deep-sea fishing vessel	2354	Russia
118	Deck department (Bridge)	40	Male	Asymptomatic	24	Deep-sea fishing vessel	2354	Russia
119	Deck department (Deck)	20	Male	Asymptomatic	24	Deep-sea fishing vessel	2354	Russia
120	Deck department (Deck)	30	Male	Asymptomatic	24	Deep-sea fishing vessel	2354	Russia
121	Deck department (Deck)	20	Male	Asymptomatic	24	Deep-sea fishing vessel	2354	Russia
122	Deck department (Deck)	50	Male	Asymptomatic	24	Deep-sea fishing vessel	2354	Russia
123	Deck department (Deck)	20	Male	Asymptomatic	24	Deep-sea fishing vessel	2354	Russia
124	Engineer department	20	Male	Asymptomatic	24	Deep-sea fishing vessel	2354	Russia
125	Other	70	Male	Asymptomatic	24	Deep-sea fishing vessel	2354	Russia
126	Deck department (Bridge)	30	Male	Asymptomatic	25	Refrigeration vessel	2461	Russia
127	Deck department (Bridge)	40	Male	Fever	25	Refrigeration vessel	2461	Russia
128	Steward department	50	Female	Asymptomatic	25	Refrigeration vessel	2461	Russia
129	Engineer department	30	Male	Asymptomatic	25	Refrigeration vessel	2461	Russia
130	Deck department (Bridge)	60	Male	Asymptomatic	25	Refrigeration vessel	2461	Russia
131	Deck department (Bridge)	40	Male	Asymptomatic	25	Refrigeration vessel	2461	Russia
132	Deck department (Bridge)	20	Male	Asymptomatic	26	Refrigeration vessel	3226	Russia
133	Deck department (Deck)	40	Male	Asymptomatic	27	Refrigeration vessel	3264	Russia
134	Steward department	60	Male	Fever	28	Refrigeration vessel	3401	Russia
135	Steward department	30	Male	Fever, Cough	28	Refrigeration vessel	3401	Russia
136	Engineer department	50	Male	Asymptomatic	28	Refrigeration vessel	3401	Russia
137	Deck department (Bridge)	40	Male	Headache	28	Refrigeration vessel	3401	Russia
138	Deck department (Bridge)	50	Male	Asymptomatic	28	Refrigeration vessel	3401	Russia
139	Engineer department	40	Male	Asymptomatic	28	Refrigeration vessel	3401	Russia
140	Engineer department	20	Male	Asymptomatic	28	Refrigeration vessel	3401	Russia
141	Engineer department	50	Male	Asymptomatic	28	Refrigeration vessel	3401	Russia
142	Engineer department	30	Male	Asymptomatic	28	Refrigeration vessel	3401	Russia
143	Deck department (Deck)	30	Male	Asymptomatic	28	Refrigeration vessel	3401	Russia
144	Deck department (Deck)	20	Male	Asymptomatic	28	Refrigeration vessel	3401	Russia
145	Deck department (Deck)	30	Male	Asymptomatic	28	Refrigeration vessel	3401	Russia
146	Deck department (Deck)	40	Male	Asymptomatic	28	Refrigeration vessel	3401	Russia
147	Deck department (Bridge)	40	Male	Asymptomatic	28	Refrigeration vessel	3401	Russia
148	Engineer department	30	Male	Asymptomatic	28	Refrigeration vessel	3401	Russia
149	Engineer department	50	Male	Asymptomatic	28	Refrigeration vessel	3401	Russia
150	Engineer department	50	Male	Asymptomatic	28	Refrigeration vessel	3401	Russia
151	Deck department (Bridge)	30	Male	Asymptomatic	28	Refrigeration vessel	3401	Russia
152	Deck department (Deck)	20	Male	Asymptomatic	29	Deep-sea fishing vessel	4347	Russia
153	Deck department (Deck)	40	Male	Asymptomatic	29	Deep-sea fishing vessel	4347	Russia
154	Deck department (Deck)	30	Male	Asymptomatic	30	Deep-sea fishing vessel	4407	Oceania
155	Deck department (Deck)	50	Male	Asymptomatic	30	Deep-sea fishing vessel	4407	Oceania
156	Deck department (Deck)	30	Male	Asymptomatic	30	Deep-sea fishing vessel	4407	Oceania
157	Deck department (Bridge)	50	Male	Asymptomatic	31	General cargo ship	4833	Japan
158	Deck department (Bridge)	40	Male	Asymptomatic	31	General cargo ship	4833	Japan
159	Engineer department	20	Male	Asymptomatic	32	Refrigeration vessel	6689	Russia
160	Engineer department	20	Male	Asymptomatic	32	Refrigeration vessel	6689	Russia
161	Engineer department	50	Male	Asymptomatic	33	Refrigeration vessel	6971	Russia
162	Engineer department	20	Male	Asymptomatic	34	Refrigeration vessel	6998	Russia
163	Deck department (Bridge)	40	Male	Asymptomatic	35	Refrigeration vessel	6998	Russia
164	Deck department (Bridge)	50	Male	Asymptomatic	35	Refrigeration vessel	6998	Russia
165	Engineer department	50	Male	Asymptomatic	36	Refrigeration vessel	6998	Russia
166	Deck department (Bridge)	50	Male	Asymptomatic	37	Refrigeration vessel	7329	Russia
167	Deck department (Bridge)	40	Male	Asymptomatic	37	Refrigeration vessel	7329	Russia
168	Deck department (Bridge)	60	Male	Asymptomatic	37	Refrigeration vessel	7329	Russia
169	Engineer department	50	Male	Asymptomatic	37	Refrigeration vessel	7329	Russia
170	Engineer department	50	Male	Asymptomatic	37	Refrigeration vessel	7329	Russia
171	Engineer department	50	Male	Asymptomatic	37	Refrigeration vessel	7329	Russia
172	Engineer department	60	Male	Asymptomatic	37	Refrigeration vessel	7329	Russia
173	Deck department (Deck)	50	Male	Asymptomatic	37	Refrigeration vessel	7329	Russia
174	Engineer department	40	Male	Asymptomatic	37	Refrigeration vessel	7329	Russia
175	Engineer department	20	Male	Asymptomatic	37	Refrigeration vessel	7329	Russia
176	Steward department	40	Female	Asymptomatic	37	Refrigeration vessel	7329	Russia
177	Deck department (Deck)	30	Male	Asymptomatic	38	Refrigeration vessel	7355	Russia
178	Deck department (Bridge)	50	Male	Asymptomatic	39	Refrigeration vessel	7355	Russia
179	Engineer department	50	Male	Asymptomatic	39	Refrigeration vessel	7355	Russia
180	Deck department (Deck)	30	Male	Asymptomatic	39	Refrigeration vessel	7355	Russia
181	Deck department (Deck)	50	Male	Asymptomatic	39	Refrigeration vessel	7355	Russia
182	Engineer department	30	Male	Asymptomatic	39	Refrigeration vessel	7355	Russia
183	Engineer department	10	Male	Asymptomatic	39	Refrigeration vessel	7355	Russia
184	Deck department (Bridge)	20	Male	Asymptomatic	40	Refrigeration vessel	7392	Russia
185	Engineer department	50	Male	Asymptomatic	40	Refrigeration vessel	7392	Russia
186	Deck department (Deck)	10	Male	Asymptomatic	40	Refrigeration vessel	7392	Russia
187	Steward department	40	Female	Asymptomatic	41	Deep-sea fishing vessel	7733	Russia
188	Steward department	50	Male	Asymptomatic	41	Deep-sea fishing vessel	7733	Russia
189	Steward department	30	Male	Asymptomatic	41	Deep-sea fishing vessel	7733	Russia
190	Steward department	40	Female	Asymptomatic	41	Deep-sea fishing vessel	7733	Russia
191	Steward department	50	Female	Asymptomatic	41	Deep-sea fishing vessel	7733	Russia
192	Engineer department	30	Male	Asymptomatic	41	Deep-sea fishing vessel	7733	Russia
193	Engineer department	20	Male	Asymptomatic	41	Deep-sea fishing vessel	7733	Russia
194	Engineer department	50	Male	Asymptomatic	41	Deep-sea fishing vessel	7733	Russia
195	Engineer department	40	Male	Asymptomatic	41	Deep-sea fishing vessel	7733	Russia
196	Engineer department	30	Male	Asymptomatic	41	Deep-sea fishing vessel	7733	Russia
197	Engineer department	30	Male	Asymptomatic	41	Deep-sea fishing vessel	7733	Russia
198	Engineer department	30	Male	Asymptomatic	41	Deep-sea fishing vessel	7733	Russia
199	Deck department (Deck)	50	Male	Asymptomatic	41	Deep-sea fishing vessel	7733	Russia
200	Deck department (Deck)	30	Male	Asymptomatic	41	Deep-sea fishing vessel	7733	Russia
201	Deck department (Deck)	40	Male	Asymptomatic	41	Deep-sea fishing vessel	7733	Russia
202	Deck department (Deck)	50	Male	Asymptomatic	41	Deep-sea fishing vessel	7733	Russia
203	Deck department (Deck)	40	Male	Asymptomatic	41	Deep-sea fishing vessel	7733	Russia
204	Deck department (Bridge)	40	Male	Asymptomatic	41	Deep-sea fishing vessel	7733	Russia
205	Deck department (Bridge)	40	Male	Asymptomatic	41	Deep-sea fishing vessel	7733	Russia
206	Deck department (Bridge)	30	Male	Asymptomatic	41	Deep-sea fishing vessel	7733	Russia
207	Deck department (Bridge)	30	Male	Asymptomatic	41	Deep-sea fishing vessel	7733	Russia
208	Deck department (Deck)	30	Male	Asymptomatic	41	Deep-sea fishing vessel	7733	Russia
209	Deck department (Deck)	50	Male	Asymptomatic	41	Deep-sea fishing vessel	7733	Russia
210	Deck department (Deck)	30	Male	Asymptomatic	41	Deep-sea fishing vessel	7733	Russia
211	Deck department (Deck)	30	Male	Asymptomatic	41	Deep-sea fishing vessel	7733	Russia
212	Deck department (Deck)	30	Male	Asymptomatic	41	Deep-sea fishing vessel	7733	Russia
213	Deck department (Deck)	30	Male	Asymptomatic	41	Deep-sea fishing vessel	7733	Russia
214	Deck department (Deck)	30	Male	Asymptomatic	41	Deep-sea fishing vessel	7733	Russia
215	Deck department (Deck)	30	Male	Asymptomatic	41	Deep-sea fishing vessel	7733	Russia
216	Deck department (Deck)	20	Male	Asymptomatic	41	Deep-sea fishing vessel	7733	Russia
217	Deck department (Deck)	40	Male	Asymptomatic	41	Deep-sea fishing vessel	7733	Russia
218	Deck department (Deck)	30	Male	Asymptomatic	41	Deep-sea fishing vessel	7733	Russia
219	Deck department (Deck)	30	Male	Asymptomatic	41	Deep-sea fishing vessel	7733	Russia
220	Deck department (Deck)	40	Male	Asymptomatic	41	Deep-sea fishing vessel	7733	Russia
221	Deck department (Deck)	30	Male	Asymptomatic	41	Deep-sea fishing vessel	7733	Russia
222	Deck department (Deck)	40	Male	Asymptomatic	41	Deep-sea fishing vessel	7733	Russia
223	Deck department (Deck)	40	Male	Asymptomatic	41	Deep-sea fishing vessel	7733	Russia
224	Deck department (Deck)	30	Male	Asymptomatic	41	Deep-sea fishing vessel	7733	Russia
225	Deck department (Deck)	30	Male	Asymptomatic	41	Deep-sea fishing vessel	7733	Russia
226	Deck department (Deck)	40	Male	Asymptomatic	41	Deep-sea fishing vessel	7733	Russia
227	Deck department (Deck)	20	Male	Asymptomatic	41	Deep-sea fishing vessel	7733	Russia
228	Other	40	Female	Asymptomatic	41	Deep-sea fishing vessel	7733	Russia
229	Deck department (Deck)	40	Male	Asymptomatic	41	Deep-sea fishing vessel	7733	Russia
230	Engineer department	30	Male	Asymptomatic	41	Deep-sea fishing vessel	7733	Russia
231	Engineer department	40	Male	Asymptomatic	41	Deep-sea fishing vessel	7733	Russia
232	Engineer department	30	Male	Asymptomatic	41	Deep-sea fishing vessel	7733	Russia
233	Deck department (Bridge)	20	Male	Asymptomatic	42	Deep-sea fishing vessel	7805	Egypt
234	Deck department (Bridge)	20	Male	Asymptomatic	42	Deep-sea fishing vessel	7805	Egypt
235	Engineer department	40	Male	Cough, Sore throat	42	Deep-sea fishing vessel	7805	Egypt
236	Engineer department	50	Male	Asymptomatic	42	Deep-sea fishing vessel	7805	Egypt
237	Engineer department	30	Male	Asymptomatic	42	Deep-sea fishing vessel	7805	Egypt
238	Engineer department	30	Male	Asymptomatic	42	Deep-sea fishing vessel	7805	Egypt
239	Engineer department	40	Male	Asymptomatic	42	Deep-sea fishing vessel	7805	Egypt
240	Engineer department	50	Male	Asymptomatic	42	Deep-sea fishing vessel	7805	Egypt
241	Engineer department	30	Male	Asymptomatic	42	Deep-sea fishing vessel	7805	Egypt
242	Engineer department	30	Male	Asymptomatic	42	Deep-sea fishing vessel	7805	Egypt
243	Other	60	Male	Asymptomatic	42	Deep-sea fishing vessel	7805	Egypt
244	Engineer department	50	Male	Asymptomatic	42	Deep-sea fishing vessel	7805	Egypt
245	Deck department (Deck)	30	Male	Asymptomatic	42	Deep-sea fishing vessel	7805	Egypt
246	Deck department (Deck)	40	Male	Asymptomatic	42	Deep-sea fishing vessel	7805	Egypt
247	Deck department (Deck)	30	Male	Asymptomatic	42	Deep-sea fishing vessel	7805	Egypt
248	Deck department (Deck)	30	Male	Asymptomatic	42	Deep-sea fishing vessel	7805	Egypt
249	Deck department (Deck)	20	Male	Asymptomatic	42	Deep-sea fishing vessel	7805	Egypt
250	Deck department (Deck)	10	Male	Asymptomatic	42	Deep-sea fishing vessel	7805	Egypt
251	Engineer department	40	Male	Asymptomatic	42	Deep-sea fishing vessel	7805	Egypt
252	Engineer department	40	Male	Asymptomatic	43	Oil tanker	8850	Russia
253	Deck department (Bridge)	50	Male	Asymptomatic	44	Full container ship	9962	Russia
254	Engineer department	50	Male	Asymptomatic	45	General cargo ship	16732	Russia
255	Deck department (Bridge)	30	Male	Asymptomatic	45	General cargo ship	16732	Russia
256	Deck department (Deck)	30	Male	Asymptomatic	45	General cargo ship	16732	Russia
257	Deck department (Deck)	20	Male	Asymptomatic	45	General cargo ship	16732	Russia
258	Engineer department	50	Male	Phlegm	46	Full container ship	18327	Philippines
259	Steward department	20	Male	Asymptomatic	47	Bulk ship	41662	Japan
260	Deck department (Bridge)	50	Male	Asymptomatic	47	Bulk ship	41662	Japan
261	Deck department (Bridge)	30	Male	Asymptomatic	47	Bulk ship	41662	Japan
262	Deck department (Bridge)	30	Male	Asymptomatic	47	Bulk ship	41662	Japan
263	Engineer department	40	Male	Asymptomatic	47	Bulk ship	41662	Japan
264	Engineer department	30	Male	Asymptomatic	47	Bulk ship	41662	Japan
265	Engineer department	40	Male	Asymptomatic	47	Bulk ship	41662	Japan
266	Deck department (Bridge)	20	Male	Asymptomatic	47	Bulk ship	41662	Japan
267	Deck department (Bridge)	30	Male	Asymptomatic	47	Bulk ship	41662	Japan
268	Deck department (Bridge)	20	Male	Asymptomatic	47	Bulk ship	41662	Japan
269	Deck department (Deck)	20	Male	Asymptomatic	47	Bulk ship	41662	Japan
270	Deck department (Deck)	20	Male	Asymptomatic	47	Bulk ship	41662	Japan
271	Engineer department	40	Male	Asymptomatic	47	Bulk ship	41662	Japan
272	Engineer department	20	Male	Asymptomatic	47	Bulk ship	41662	Japan
273	Engineer department	20	Male	Asymptomatic	47	Bulk ship	41662	Japan
274	Engineer department	20	Male	Asymptomatic	48	Full container ship	89097	China
275	Steward department	30	Male	Asymptomatic	48	Full container ship	89097	China
276	Deck department (Deck)	40	Male	Asymptomatic	49	Full container ship	93750	Canada
277	Deck department (Bridge)	50	Male	Asymptomatic	49	Full container ship	93750	Canada
278	Deck department (Bridge)	40	Male	Asymptomatic	49	Full container ship	93750	Canada
279	Engineer department	40	Male	Asymptomatic	49	Full container ship	93750	Canada
280	Steward department	40	Male	Asymptomatic	49	Full container ship	93750	Canada
281	Steward department	20	Male	Asymptomatic	49	Full container ship	93750	Canada
282	Engineer department	50	Male	Asymptomatic	49	Full container ship	93750	Canada
283	Engineer department	30	Male	Asymptomatic	50	Full container ship	95793	China
